# Supplementary material for: Hybrid SEM-ANN model for predicting undergraduates’ e-learning continuance intention based on perceived educational and emotional support
Source: PLoS One. 2024 Dec 13;19(12):e0308630. doi: 10.1371/journal.pone.0308630 (PMC11643250; doi:10.1371/journal.pone.0308630)
Supplement: S1 Raw data — (CSV) [file pone.0308630.s002.csv]

index	totalseconds	Gender	Age	Grade	Subject	PEdS1	PEdS2	PEdS3	PEdS4	PEmS1	PEmS2	PEmS3	PEmS4	PU1	PU2	PU3	CON1	CON2	CON3	SAT1	SAT2	SAT3	CI1	CI2	CI3
1	65	2	3	4	1	4	5	5	5	5	4	4	4	5	4	2	4	5	4	5	5	4	5	5	5
2	103	2	3	4	1	4	4	4	4	4	4	4	4	4	3	4	4	4	5	5	4	4	3	3	3
3	110	1	3	4	1	4	4	4	3	4	4	4	4	2	2	2	3	4	3	2	2	4	2	2	4
4	98	2	3	4	1	2	4	4	4	5	5	4	4	5	2	5	4	5	5	5	5	5	5	5	4
5	116	2	3	4	1	3	4	3	2	3	4	3	3	4	3	3	2	2	2	2	3	4	4	3	3
6	107	1	4	4	1	4	4	4	4	4	4	4	4	4	4	4	4	4	4	4	4	4	4	4	4
7	87	2	3	4	1	4	2	3	4	4	3	4	3	4	4	3	3	3	4	4	4	4	4	4	3
8	45	2	2	1	1	4	4	3	4	4	4	4	4	3	4	4	4	4	4	4	4	4	4	1	1
9	78	1	2	1	1	4	4	4	4	4	4	4	4	4	4	4	4	4	4	4	4	4	4	4	4
10	109	2	2	1	1	4	3	3	3	3	3	3	3	2	2	2	3	3	3	3	2	3	4	4	4
11	122	2	2	1	1	4	4	5	4	4	4	4	5	4	3	4	2	2	2	2	4	4	4	4	4
12	150	2	2	1	1	4	4	4	4	3	3	5	3	4	3	4	3	3	3	4	3	3	4	4	3
13	62	2	1	1	1	4	3	4	5	4	4	5	4	4	4	4	4	4	3	4	4	4	4	4	4
14	209	2	2	1	1	4	4	4	4	4	4	4	4	4	4	3	3	3	3	3	3	3	4	3	2
15	90	2	2	1	1	5	5	4	5	5	5	5	5	5	4	3	2	4	5	4	4	4	4	4	4
16	70	2	2	1	1	3	3	3	3	3	3	3	3	3	3	3	3	3	3	3	3	3	3	3	3
17	293	2	2	1	1	4	4	4	4	4	5	4	4	4	4	3	4	4	4	2	4	4	4	4	4
18	147	2	2	1	1	5	5	5	4	5	5	5	5	5	5	4	4	4	4	4	4	4	4	4	4
19	61	2	2	1	1	4	4	5	5	5	5	5	5	5	4	5	4	5	5	5	5	4	5	4	5
20	71	2	2	1	1	5	5	5	5	5	5	5	5	5	5	5	5	5	5	5	5	5	5	5	5
21	54	2	1	1	1	3	3	3	3	3	3	2	3	3	3	3	3	3	3	3	3	3	3	3	3
22	55	2	2	1	1	5	5	5	5	5	5	4	4	4	4	4	5	4	4	4	4	4	4	4	5
23	84	2	2	1	1	5	5	5	5	5	5	5	5	5	5	5	5	5	5	5	5	5	5	5	5
24	113	2	2	1	1	5	5	5	4	4	5	5	5	4	3	4	3	4	4	4	3	3	4	3	3
25	100	2	2	1	1	4	4	4	4	4	3	4	4	3	3	3	3	2	2	2	3	3	3	3	3
26	68	2	1	1	1	5	1	1	3	3	3	3	3	3	3	3	3	3	3	3	3	3	3	3	3
27	117	2	1	1	1	4	5	5	5	3	4	4	4	4	4	3	3	4	3	3	3	4	4	4	4
28	111	2	2	1	1	4	4	4	4	4	4	4	5	4	3	3	4	4	4	4	4	4	4	3	4
29	330	2	1	1	1	4	5	5	4	4	5	4	5	4	5	4	3	4	4	4	4	4	4	4	4
30	113	2	1	1	1	4	5	5	5	5	5	5	5	4	4	4	4	4	4	4	4	4	3	4	4
31	117	2	1	1	1	4	4	4	4	4	4	3	4	4	4	4	3	3	3	4	3	3	3	3	3
32	97	2	2	1	1	4	4	4	4	4	4	4	4	4	4	4	4	4	4	4	4	4	4	4	4
33	33	2	1	1	1	4	4	4	4	4	4	4	4	4	4	4	4	4	4	4	4	4	4	4	4
34	40	2	1	1	1	3	3	3	3	3	3	3	3	3	3	3	3	3	3	3	3	3	3	3	3
35	413	2	2	1	1	4	3	4	5	3	3	4	4	3	4	4	4	4	3	4	4	3	4	3	3
36	116	1	2	1	1	4	4	3	3	3	3	3	3	3	3	3	3	3	3	3	3	3	3	3	3
37	351	2	2	1	1	5	5	5	3	4	5	5	5	4	4	3	4	4	4	4	4	4	4	4	3
38	63	2	2	1	1	3	3	4	4	4	4	4	4	4	4	4	4	4	4	4	4	4	3	3	3
39	36	2	1	1	1	3	3	3	3	3	3	3	3	2	2	3	2	3	2	2	3	3	3	3	2
40	135	2	2	1	1	4	4	4	4	4	4	4	4	4	4	4	2	4	2	4	4	4	4	2	2
41	191	2	1	1	1	4	4	5	4	4	4	4	4	3	4	4	3	3	3	3	3	3	4	3	3
42	46	2	1	1	1	5	5	5	5	5	5	5	5	5	5	5	5	5	5	5	5	5	5	5	5
43	51	1	2	1	1	3	3	3	3	3	3	3	3	3	3	3	3	3	3	3	3	3	3	3	3
44	118	2	2	1	1	4	4	4	4	4	4	4	4	5	5	4	4	4	4	5	4	5	4	5	5
45	74	2	2	1	1	5	5	5	4	4	5	5	5	5	4	4	3	4	4	4	5	3	5	5	5
46	56	1	4	4	1	2	1	1	1	1	1	1	1	1	1	1	1	1	1	1	1	1	1	1	1
47	228	1	1	1	1	5	5	3	4	3	3	5	3	4	4	4	4	3	3	3	3	3	3	3	3
48	105	2	2	1	1	5	5	5	5	5	5	5	5	4	4	5	5	5	4	5	5	5	5	5	5
49	148	1	2	1	1	3	4	4	4	3	3	3	4	4	4	4	4	4	4	4	4	4	4	4	4
50	76	2	2	1	1	5	5	5	5	5	5	5	5	5	5	5	5	5	5	5	5	5	5	5	5
51	65	2	2	1	1	4	4	5	5	5	5	5	5	5	5	4	4	4	4	4	4	4	4	4	4
52	83	2	1	1	1	2	2	3	4	2	2	2	4	5	4	3	2	2	4	4	4	3	3	3	3
53	72	2	3	4	1	4	4	4	4	4	4	4	4	3	3	1	2	1	2	2	2	2	3	3	3
54	82	2	2	1	1	4	4	4	4	3	4	4	4	4	4	4	4	4	4	4	4	4	4	4	3
55	124	2	2	1	1	5	5	5	5	5	5	5	5	5	5	5	5	5	5	5	5	5	5	5	5
56	157	2	2	1	1	4	4	5	4	4	5	5	5	4	4	4	3	5	5	4	5	5	3	5	5
57	56	2	2	1	1	5	5	5	5	5	5	5	5	5	5	5	5	5	5	5	4	5	5	5	5
58	76	2	2	1	1	5	4	5	5	5	5	5	5	5	5	5	5	5	5	5	5	5	5	5	5
59	66	2	2	1	1	5	5	5	5	5	5	5	5	5	5	5	5	5	5	5	5	5	5	5	5
60	81	2	2	1	1	4	4	3	4	4	3	3	3	3	3	3	4	4	3	4	3	3	3	3	4
61	66	2	2	1	1	5	5	5	5	5	5	5	5	5	5	5	5	5	5	5	5	5	5	5	5
62	58	2	2	1	1	4	4	4	4	4	4	4	4	4	4	4	4	4	4	4	4	4	4	4	4
63	89	2	1	1	1	4	4	4	4	4	4	4	4	4	4	3	3	3	3	3	3	3	3	3	3
64	52	2	2	1	1	4	4	4	4	4	4	4	4	4	4	4	4	4	4	4	4	4	3	3	3
65	120	2	2	1	1	4	4	4	3	4	4	4	4	4	3	4	4	4	4	4	4	4	4	4	4
66	125	2	2	1	1	4	4	4	4	4	4	4	4	4	4	4	4	4	4	4	4	4	4	4	4
67	92	2	2	1	1	3	5	5	5	5	5	5	5	5	5	5	5	4	5	5	4	4	5	5	4
68	103	2	2	1	1	5	5	5	5	4	4	5	4	4	3	4	3	5	4	3	3	4	4	4	4
69	119	2	2	1	1	3	4	4	4	4	4	4	4	4	5	4	4	4	4	4	5	4	5	4	5
70	112	2	2	1	1	3	4	4	3	2	3	3	3	5	5	5	4	4	4	4	4	4	4	4	5
71	79	2	1	1	1	5	5	5	5	5	5	5	5	5	5	5	5	5	5	5	5	5	5	5	5
72	116	2	2	1	1	4	4	4	4	4	4	4	4	4	4	4	4	4	4	4	4	4	4	4	4
73	178	2	2	1	1	3	4	4	4	3	3	4	4	3	3	4	3	4	3	4	3	3	4	4	3
74	210	2	2	1	1	5	4	5	5	5	5	5	5	4	5	4	4	4	4	4	4	4	4	5	4
75	88	2	2	1	1	4	4	4	4	4	4	4	4	4	4	3	4	4	4	4	5	4	4	4	4
76	130	2	2	1	1	3	4	5	4	3	3	4	4	3	4	3	3	3	3	3	3	2	2	3	3
77	141	2	2	1	1	4	4	4	5	4	3	5	4	4	4	4	4	4	4	4	4	4	4	4	4
78	75	2	2	1	1	2	5	5	5	5	5	5	5	5	5	5	5	5	5	5	5	5	5	5	5
79	128	2	2	1	1	3	5	4	4	3	4	5	4	4	3	3	4	4	4	4	4	4	4	4	4
80	133	2	2	1	1	4	4	4	4	4	4	4	4	5	5	5	5	5	5	5	5	5	5	5	5
81	46	2	2	1	1	4	4	4	4	4	4	4	4	4	4	4	4	4	4	4	4	4	4	4	4
82	57	2	2	1	1	4	4	4	4	4	4	4	4	4	4	4	4	4	4	4	4	4	4	4	4
83	76	2	3	4	1	4	4	4	4	4	4	4	4	4	3	3	4	4	3	3	2	2	4	2	2
84	92	2	2	1	1	4	4	4	4	3	4	4	4	3	3	3	3	4	3	3	4	3	4	4	4
85	53	2	2	1	1	4	4	4	4	4	4	4	4	4	4	4	4	4	4	4	4	4	4	4	4
86	85	2	1	1	1	4	4	5	4	3	4	3	4	4	4	3	4	3	4	4	4	4	4	4	4
87	68	2	2	1	1	4	4	5	5	5	5	5	5	5	5	5	5	5	5	5	5	5	5	5	5
88	95	1	2	1	1	5	5	5	5	5	5	5	5	5	5	5	5	5	5	5	5	5	5	5	5
89	59	1	2	1	1	4	4	4	4	4	4	4	4	4	4	4	4	4	4	4	4	4	4	4	4
90	132	2	2	1	1	4	4	4	3	3	4	4	4	4	4	4	3	3	3	4	4	4	3	3	3
91	53	2	2	1	1	4	4	4	4	4	4	4	4	4	4	4	4	4	4	4	4	4	4	4	4
92	71	1	2	1	1	2	4	4	4	4	4	4	4	4	4	4	4	4	4	4	4	4	4	4	4
93	60	2	2	1	1	4	4	4	4	4	4	4	4	4	4	3	4	4	4	4	4	4	4	4	4
94	77	1	1	1	1	4	4	4	4	4	4	4	4	4	4	4	4	4	4	4	4	4	4	4	3
95	95	2	2	1	1	4	4	4	4	4	4	4	4	4	4	4	4	4	4	4	4	4	4	4	4
96	96	2	1	1	1	4	4	4	5	3	4	3	3	3	3	4	4	3	4	3	4	4	4	3	3
97	71	2	2	1	1	4	4	4	4	4	4	4	4	4	5	4	3	5	5	4	4	4	4	4	4
98	95	2	2	1	1	5	5	5	5	5	5	5	5	5	5	4	4	4	4	4	4	4	4	4	4
99	113	2	2	1	1	4	4	4	4	4	4	4	4	4	4	4	4	4	4	4	4	4	4	4	4
100	113	2	2	1	1	4	4	4	5	4	4	4	4	4	5	4	4	3	4	4	4	4	4	4	4
101	217	2	1	1	1	5	5	5	5	5	5	5	5	5	5	5	5	5	5	5	5	5	5	4	4
102	64	2	2	1	1	5	5	5	5	5	5	5	5	5	5	5	4	4	4	4	4	4	4	4	4
103	117	2	1	1	1	3	3	3	3	4	3	3	3	4	4	4	4	5	5	4	5	5	5	5	5
104	136	2	2	1	1	4	5	5	4	4	4	4	4	4	4	4	3	4	4	4	4	4	4	4	4
105	38	2	2	1	1	5	5	5	5	5	5	5	5	5	5	5	5	5	5	5	5	5	5	5	5
106	111	2	2	1	1	3	3	3	3	3	3	3	3	3	3	3	3	3	3	3	3	3	3	3	3
107	44	2	2	1	1	3	3	3	3	3	3	3	3	3	3	3	3	3	3	3	3	3	3	3	3
108	65	2	1	1	1	5	5	5	5	5	5	5	5	5	5	4	3	3	3	4	4	4	4	4	4
109	167	2	2	1	1	3	4	4	4	4	4	4	4	4	3	3	3	3	4	2	3	3	3	4	3
110	134	2	2	1	1	4	5	5	4	3	5	4	5	3	3	4	4	4	4	4	3	3	3	3	3
111	170	2	2	1	1	4	4	4	4	4	4	4	4	4	3	3	4	4	4	4	3	3	3	3	3
112	168	2	2	1	1	5	5	5	5	5	5	5	5	5	5	5	3	3	5	5	5	5	5	5	5
113	171	2	2	1	1	4	5	5	4	5	5	5	5	4	4	4	4	4	4	4	4	5	4	4	4
114	185	2	2	1	1	4	4	4	4	4	4	4	4	4	4	4	4	4	3	3	3	4	3	3	3
115	111	2	2	1	1	5	5	5	5	5	5	5	5	5	5	5	5	5	5	5	5	5	5	5	5
116	77	1	2	1	1	3	5	5	4	4	4	5	5	5	5	5	5	5	5	5	5	4	5	5	5
117	59	2	2	1	1	4	4	4	4	4	4	4	4	4	4	4	4	4	4	4	4	4	4	4	4
118	80	1	2	1	1	5	5	5	5	5	5	5	5	5	5	5	5	5	5	5	5	5	5	5	5
119	134	2	2	1	1	4	4	4	4	4	4	4	4	4	4	4	4	4	4	4	4	4	4	4	4
120	93	2	2	1	1	4	4	4	4	4	4	4	4	4	3	3	3	3	4	4	3	3	4	3	3
121	96	2	2	1	1	4	4	3	4	4	4	4	4	4	4	4	4	4	4	4	4	4	4	4	4
122	90	2	2	1	1	4	5	5	5	5	5	5	5	5	5	5	5	5	5	5	5	5	5	5	5
123	96	2	2	1	1	5	5	5	5	5	5	5	5	5	5	5	5	5	5	5	5	5	5	5	5
124	92	2	2	1	1	5	5	5	5	5	5	5	5	5	5	5	3	4	3	4	3	4	3	3	4
125	145	2	1	1	1	4	4	5	4	3	5	4	4	4	4	4	3	4	4	4	4	4	4	4	4
126	98	2	2	1	1	5	5	5	5	5	5	5	5	5	5	5	5	5	5	5	5	5	5	5	5
127	117	2	2	1	1	4	4	4	5	4	3	3	4	4	4	3	3	3	3	3	3	3	3	3	3
128	86	1	2	1	1	4	4	4	4	4	4	4	4	4	4	5	5	5	4	4	5	4	5	5	5
129	65	2	2	1	1	5	5	5	5	5	5	5	5	5	5	5	5	5	5	5	5	5	5	5	5
130	38	1	2	1	1	5	5	5	5	5	5	5	5	5	5	5	5	5	5	5	5	5	5	5	5
131	27	1	2	1	1	4	4	4	4	4	4	4	4	4	4	4	4	4	4	4	4	4	4	4	4
132	113	2	2	1	1	4	5	5	4	4	5	5	5	5	5	4	5	3	3	4	4	3	4	3	4
133	161	2	2	1	1	4	4	4	4	4	5	4	4	4	4	4	3	4	4	4	4	4	4	4	4
134	32	2	1	1	1	3	3	3	3	3	3	3	3	5	5	5	5	5	5	5	5	5	5	5	5
135	127	2	2	1	1	4	4	4	4	4	4	4	4	4	4	4	4	4	4	4	4	4	3	3	3
136	52	1	2	1	1	4	5	4	4	4	5	4	5	4	5	4	5	5	5	4	4	5	5	4	4
137	79	2	2	1	1	5	5	5	5	5	5	5	5	5	5	5	5	5	5	5	5	5	5	5	5
138	115	2	2	1	1	5	5	5	5	5	5	5	5	5	5	5	5	5	3	5	5	4	5	5	5
139	143	2	2	1	1	4	5	4	4	4	4	4	4	3	3	3	3	4	4	3	4	4	4	4	4
140	128	2	2	1	1	4	4	4	4	4	4	4	4	4	4	4	4	4	4	4	4	4	4	4	4
141	106	2	2	1	1	1	2	4	5	3	5	4	4	2	3	3	3	3	3	3	3	3	3	3	3
142	105	2	2	1	1	4	4	4	4	3	4	3	4	3	4	4	3	4	3	4	4	4	4	4	4
143	165	2	2	1	1	4	5	5	4	5	5	5	5	5	4	3	4	4	5	5	5	5	5	5	4
144	167	2	2	1	1	4	5	5	5	4	5	4	5	3	3	3	2	2	3	4	4	4	4	5	3
145	127	2	2	1	1	3	3	5	4	3	4	4	4	4	4	4	4	4	4	4	4	4	4	4	4
146	64	1	2	1	1	3	1	1	4	5	1	3	1	5	5	5	5	5	5	5	5	5	5	5	5
147	81	2	3	1	1	5	5	5	5	3	4	4	5	4	4	4	4	4	4	4	4	4	5	4	4
148	183	2	2	1	1	3	3	4	4	2	3	4	4	1	3	2	2	3	3	3	3	2	2	3	3
149	243	2	1	1	1	4	4	5	4	4	3	4	3	4	4	4	3	3	2	2	3	2	3	3	3
150	268	1	2	1	1	4	3	3	4	3	3	4	4	4	4	4	4	4	4	3	4	4	4	4	4
151	134	2	2	1	1	4	3	4	4	4	4	4	4	4	4	4	4	4	4	4	4	4	4	4	4
152	198	2	2	1	1	4	4	4	4	3	3	5	5	3	3	2	2	4	2	2	3	3	2	2	2
153	245	2	2	1	1	5	5	5	5	5	5	5	5	3	2	2	2	2	4	3	4	4	4	4	2
154	244	2	2	1	1	4	4	4	4	4	4	4	4	4	4	4	4	4	4	4	4	4	4	4	4
155	148	2	2	1	1	4	3	4	5	2	3	4	3	3	2	4	2	4	3	4	4	4	4	4	3
156	324	1	2	1	1	4	4	4	4	4	4	4	4	4	4	4	3	3	4	4	4	4	4	2	4
157	378	2	2	1	1	4	4	5	5	4	5	3	4	4	4	4	2	2	2	3	4	4	4	4	4
158	124	2	1	1	1	4	4	4	4	4	4	5	5	5	4	4	5	5	4	5	4	5	4	4	4
159	55	2	2	1	1	4	4	4	5	5	4	5	5	5	5	5	4	4	5	4	5	4	5	4	5
160	108	2	2	1	1	5	5	5	5	5	5	5	5	5	5	5	5	5	5	5	5	5	5	5	5
161	46	2	2	1	1	4	4	4	4	4	4	4	4	4	4	4	4	4	4	4	4	4	4	4	4
162	70	2	2	1	1	3	2	3	4	4	4	4	4	4	4	4	4	4	4	3	4	4	3	3	4
163	85	2	2	1	1	4	5	5	5	5	5	5	5	4	4	5	5	5	5	3	5	5	5	5	5
164	124	2	1	1	2	4	4	4	4	4	4	4	4	4	4	4	4	4	4	4	4	4	4	4	4
165	78	2	1	1	1	4	5	5	5	5	5	5	5	5	5	5	5	5	5	5	5	5	5	5	5
166	86	2	1	1	1	4	4	4	4	4	5	5	5	4	4	4	3	3	4	4	4	4	4	5	4
167	114	2	1	1	1	4	4	4	4	3	4	4	4	3	4	4	4	4	4	4	3	4	3	4	4
168	71	1	2	1	1	4	4	5	5	5	5	5	5	5	5	5	5	5	5	5	5	4	4	5	4
169	91	2	2	1	1	5	5	5	5	5	5	5	5	5	5	5	5	5	5	5	5	5	5	5	5
170	92	2	1	1	2	4	4	4	5	5	3	4	4	3	3	3	3	4	3	3	3	3	3	3	3
171	81	2	1	1	1	5	5	5	5	5	5	5	5	5	5	5	5	5	5	5	5	5	5	5	5
172	77	2	1	1	1	4	4	5	5	3	3	3	5	5	5	3	3	2	2	3	3	3	3	3	3
173	104	2	2	1	2	4	3	4	3	2	3	4	4	4	4	4	3	4	3	2	4	3	4	4	4
174	247	1	2	1	1	4	4	4	3	3	4	4	4	4	4	4	4	4	3	3	3	3	4	4	4
175	106	1	2	1	2	4	5	3	4	4	4	4	4	4	4	4	4	4	4	4	4	4	4	4	4
176	118	2	2	1	2	5	5	5	5	5	5	5	5	5	5	5	5	5	5	5	5	5	5	5	5
177	132	2	2	1	2	5	5	5	5	5	5	5	5	5	5	5	5	5	5	5	5	5	5	5	5
178	151	2	2	1	2	4	4	4	4	4	4	4	4	4	4	4	4	4	4	4	4	4	4	4	4
179	147	2	2	1	2	4	3	5	4	5	4	5	4	3	4	5	4	4	4	4	4	4	4	4	4
180	296	1	2	1	1	4	3	3	1	1	1	1	5	4	4	4	4	4	5	5	5	5	5	5	4
181	131	2	2	1	1	5	5	5	5	5	5	5	5	4	4	4	5	5	5	5	5	5	5	5	5
182	117	2	2	1	2	4	4	4	4	4	4	4	4	4	4	4	4	4	4	4	4	4	4	4	4
183	132	2	2	1	2	4	4	4	4	4	4	4	4	4	4	3	3	4	4	4	3	4	3	4	4
184	119	2	2	1	1	4	4	4	5	4	4	4	4	4	4	4	2	4	3	4	3	3	2	3	4
185	43	1	2	1	1	5	5	5	5	5	5	5	5	5	5	5	5	5	5	5	5	5	5	5	5
186	66	2	2	1	2	2	3	4	4	4	4	5	5	4	4	4	4	4	4	4	4	4	4	4	4
187	70	1	1	1	2	5	5	5	3	5	5	2	4	4	5	5	5	5	5	5	5	5	5	5	5
188	229	2	2	1	1	4	4	4	4	4	4	4	4	4	3	4	3	3	3	4	4	4	5	5	4
189	104	2	2	1	2	4	5	5	5	4	5	5	5	4	4	4	3	4	4	4	4	4	4	4	3
190	88	2	2	1	2	4	4	4	4	3	4	5	5	4	4	3	3	3	3	3	3	4	4	4	3
191	222	2	1	1	2	5	3	4	5	5	3	4	4	3	2	3	4	2	2	3	4	4	4	5	5
192	106	2	2	1	2	4	5	3	4	4	2	4	4	4	4	5	4	4	4	4	5	5	5	5	5
193	41	2	1	1	1	4	4	5	5	5	5	5	5	5	5	5	4	4	4	4	4	4	3	3	2
194	81	2	1	1	2	2	4	4	4	5	5	5	4	4	5	5	5	5	5	5	5	5	5	5	5
195	74	1	2	1	2	4	4	4	4	4	4	4	4	4	4	4	4	4	4	4	4	4	4	4	4
196	58	2	2	1	3	5	5	5	5	5	5	5	5	5	5	5	5	5	5	5	5	5	5	5	5
197	171	2	2	1	2	5	5	5	5	5	5	5	5	5	5	5	5	5	5	5	5	5	5	5	5
198	108	1	2	1	2	4	4	4	4	4	4	4	4	4	4	4	4	4	4	4	4	4	4	4	4
199	46	2	2	1	3	5	5	5	5	5	5	5	5	5	5	5	5	5	5	5	5	5	5	5	5
200	173	2	2	1	1	4	4	4	4	4	4	4	4	3	4	4	4	3	4	4	4	4	5	5	5
201	230	2	2	1	2	4	4	4	4	3	4	4	4	3	3	3	3	3	3	4	3	4	4	3	3
202	71	1	2	1	1	4	4	4	4	4	4	4	4	4	3	3	3	4	3	3	3	3	3	3	3
203	141	2	2	1	2	5	5	5	5	5	5	5	5	5	5	5	5	5	5	5	5	5	5	5	5
204	141	2	1	1	2	4	4	5	4	4	4	4	5	4	4	4	4	4	4	4	4	4	4	4	4
205	80	1	2	1	2	3	4	4	4	4	4	4	4	3	3	3	3	3	3	3	3	3	3	3	3
206	261	2	2	1	2	2	1	2	3	1	4	1	4	4	4	4	4	3	3	1	4	5	4	2	4
207	222	2	2	1	2	5	5	5	5	4	5	5	5	4	4	5	5	5	5	5	4	5	5	4	3
208	115	2	3	1	1	4	4	5	4	4	4	4	4	4	4	4	2	3	4	4	4	4	4	4	4
209	86	2	2	1	2	4	4	4	3	3	4	3	4	3	2	3	5	5	4	3	3	3	3	3	3
210	67	2	2	1	1	3	4	4	3	3	4	4	4	4	3	3	2	3	3	2	3	3	3	3	3
211	191	2	2	1	2	2	4	4	4	2	3	4	4	4	3	3	3	4	3	3	3	3	4	4	4
212	249	1	2	1	2	4	4	4	4	4	3	3	4	5	5	4	4	3	4	4	4	4	4	4	3
213	48	1	2	1	2	5	5	5	5	5	5	4	3	3	4	2	3	2	2	1	1	1	3	2	3
214	151	2	2	1	2	4	5	5	5	5	5	4	4	5	4	4	4	5	5	4	4	4	5	5	3
215	395	1	2	1	2	5	5	5	5	5	5	5	5	5	5	5	4	4	4	4	4	4	3	3	3
216	109	2	1	1	1	4	5	5	3	5	5	5	5	4	4	4	2	2	2	4	4	4	4	3	4
217	162	1	2	1	2	2	4	4	2	4	4	4	4	3	3	4	3	3	3	4	3	2	2	2	3
218	97	1	2	1	2	4	4	4	4	4	4	4	4	4	4	4	4	4	4	4	4	4	4	4	4
219	168	2	1	1	1	5	5	3	4	4	3	4	4	5	5	5	5	5	4	4	4	4	4	4	4
220	85	2	1	1	1	4	4	5	4	4	5	4	5	4	4	4	4	4	4	4	4	4	4	4	4
221	487	2	2	1	2	3	4	4	4	4	4	4	4	4	4	4	4	4	4	4	4	4	4	4	4
222	85	2	2	1	1	4	4	4	4	4	4	4	4	4	4	4	3	3	3	3	4	3	3	3	3
223	141	2	2	1	1	3	3	3	4	3	4	4	3	3	3	3	3	3	3	3	3	3	3	3	3
224	153	2	2	1	1	4	4	5	3	2	4	3	3	3	3	3	4	4	3	3	4	5	4	4	4
225	226	2	2	1	1	4	3	2	3	3	3	3	3	3	3	3	3	3	3	3	3	3	3	3	3
226	453	2	2	1	1	3	4	3	4	1	4	4	3	3	4	3	4	4	3	4	4	3	4	4	3
227	68	2	2	1	1	3	3	3	3	3	3	3	3	3	3	3	3	3	3	5	3	3	3	3	3
228	61	2	2	1	2	4	4	4	4	4	4	4	4	3	3	4	4	4	3	4	4	4	4	4	4
229	186	2	2	1	2	4	4	4	2	4	4	4	4	4	4	4	4	4	2	4	4	4	4	2	2
230	119	2	2	1	2	4	3	3	4	4	4	3	3	4	4	4	4	4	4	3	4	4	4	4	4
231	95	2	2	1	2	5	5	5	4	4	5	5	5	4	4	4	5	5	5	5	4	4	5	5	4
232	104	2	2	1	2	3	5	5	3	3	4	4	5	4	4	3	4	4	4	4	4	4	3	3	3
233	56	1	2	1	2	3	3	3	4	3	3	3	3	3	3	3	1	3	3	3	3	3	3	3	3
234	326	2	1	1	2	4	5	5	4	4	5	5	5	5	5	4	4	5	5	5	5	5	5	4	4
235	109	2	2	1	2	4	3	3	4	2	3	4	3	4	4	4	4	3	3	3	4	3	4	4	4
236	171	2	1	1	1	4	4	4	4	4	4	4	4	4	4	5	4	4	4	4	4	4	4	4	4
237	61	2	2	1	2	4	4	4	4	4	4	4	4	4	4	4	4	4	4	4	4	4	4	4	4
238	76	2	2	1	1	3	3	3	3	3	3	3	3	3	3	3	3	3	3	3	3	3	4	3	4
239	147	2	2	1	2	4	3	3	4	2	4	4	4	4	4	4	2	2	4	4	4	4	4	3	3
240	106	2	2	1	2	4	4	4	4	3	4	4	4	4	3	4	3	4	3	3	4	4	4	4	4
241	87	2	2	1	1	4	4	5	5	4	5	5	5	4	5	5	2	4	4	3	4	4	4	4	4
242	109	2	1	1	2	4	3	3	4	3	4	3	3	4	4	4	4	5	4	4	4	4	4	4	4
243	193	2	2	1	2	3	4	4	4	3	4	4	4	3	3	3	2	4	4	3	3	3	4	3	3
244	356	2	2	1	1	4	4	4	2	3	4	5	4	5	4	5	5	5	5	2	5	5	4	4	3
245	137	2	2	1	2	3	4	4	3	3	3	3	5	4	2	4	4	5	5	3	3	5	5	5	3
246	150	2	2	1	1	2	3	3	4	3	3	4	3	5	4	3	3	4	3	3	4	4	3	4	4
247	62	2	2	1	2	4	4	4	4	5	4	4	4	4	4	4	4	4	4	4	4	4	4	4	4
248	300	2	2	1	2	4	5	5	5	5	5	5	5	5	5	5	5	5	5	5	5	5	5	5	5
249	50	2	1	1	2	4	4	5	5	5	5	5	5	4	5	5	5	5	4	5	5	5	5	5	5
250	52	2	2	1	2	3	3	3	3	3	3	3	3	4	4	4	4	4	4	4	4	4	4	4	4
251	59	1	2	1	2	4	4	5	5	5	5	5	5	5	5	5	5	4	3	2	4	4	4	5	5
252	73	2	1	1	2	5	5	5	5	5	5	5	5	5	5	5	5	5	5	5	5	5	5	5	5
253	64	2	2	1	1	4	4	5	5	5	5	5	5	5	5	5	5	5	5	5	5	5	5	5	5
254	83	2	2	1	1	4	4	4	4	5	4	4	5	5	5	5	5	5	5	5	5	5	5	5	5
255	81	2	2	1	1	4	4	4	4	4	4	4	4	4	4	4	4	4	4	4	4	4	4	4	4
256	73	2	2	1	2	5	5	5	5	4	5	5	5	4	4	5	4	5	4	4	4	5	4	5	4
257	97	2	1	1	1	5	5	5	5	4	5	4	4	4	4	4	4	4	4	4	4	4	4	4	4
258	95	2	2	1	2	3	3	5	4	5	5	5	5	3	3	3	3	3	4	3	3	3	3	3	3
259	61	2	2	1	2	4	4	4	4	5	5	5	5	5	5	5	5	5	5	5	5	5	5	5	5
260	107	2	2	1	2	5	5	5	5	5	5	5	5	5	5	5	5	5	5	5	5	5	5	5	5
261	51	2	2	1	2	4	4	4	4	4	4	4	4	4	4	4	4	4	4	4	4	4	4	4	4
262	112	2	2	1	2	4	4	3	3	3	3	4	3	3	4	3	2	2	3	4	3	3	4	3	3
263	103	2	2	1	2	4	4	4	4	4	4	4	4	3	3	3	3	3	3	4	4	4	4	4	4
264	69	2	2	1	2	4	5	5	4	4	5	5	5	5	5	5	5	5	5	5	5	5	5	5	5
265	121	2	2	1	2	1	5	5	5	5	5	5	5	5	5	5	5	5	5	5	5	5	5	5	5
266	72	2	2	1	2	4	5	5	4	3	5	5	5	3	3	3	4	4	3	3	3	4	4	4	4
267	125	2	1	1	1	3	3	3	3	3	3	3	3	3	3	3	3	3	3	5	5	5	4	4	4
268	122	2	2	1	1	5	5	5	5	4	4	4	4	5	5	4	4	4	3	4	4	4	4	4	4
269	106	2	2	1	2	4	4	4	4	4	4	4	4	4	4	4	4	4	4	4	4	4	4	4	4
270	141	2	1	1	2	4	3	3	5	2	3	4	2	4	5	5	3	3	3	4	4	4	4	4	3
271	127	2	1	1	2	3	3	3	4	2	3	4	3	2	1	1	1	1	1	2	1	1	1	2	2
272	60	2	2	1	2	4	4	3	4	3	4	4	4	4	3	4	2	2	4	4	4	4	3	3	3
273	62	2	2	1	2	4	4	4	4	4	4	4	5	5	5	5	5	5	5	5	5	5	4	4	4
274	61	2	2	1	1	4	3	3	4	4	3	5	3	5	5	3	3	3	3	4	4	4	4	4	4
275	85	1	2	1	2	4	4	4	4	4	5	5	5	5	5	5	4	4	4	4	4	4	4	4	4
276	153	2	2	1	2	4	3	3	5	5	3	5	3	3	3	4	3	3	3	3	3	3	4	4	5
277	153	2	2	1	2	4	3	3	5	5	3	5	3	3	3	4	3	3	3	3	3	3	4	4	5
278	148	1	2	1	2	4	4	4	4	4	4	4	4	4	5	5	4	4	5	3	4	4	4	4	4
279	87	2	2	1	1	5	5	5	5	4	4	5	4	5	5	5	4	5	5	5	5	3	5	5	5
280	102	2	2	1	2	2	4	5	5	5	5	4	5	4	4	5	4	4	4	4	4	4	4	4	4
281	173	2	2	1	2	4	4	4	4	4	4	4	4	4	4	4	3	3	4	4	4	4	4	4	3
282	208	2	2	1	2	4	4	4	4	4	4	4	4	4	4	4	4	4	4	3	3	3	4	4	4
283	113	2	2	1	2	5	4	5	5	5	5	2	4	5	5	5	5	5	5	5	5	5	5	5	5
284	200	1	2	1	2	5	4	4	4	4	4	4	4	4	3	4	3	4	4	4	4	4	4	5	4
285	205	2	2	1	2	4	4	4	4	3	3	4	4	4	4	4	4	4	4	4	4	4	4	4	4
286	139	2	2	1	1	4	5	4	4	4	4	4	4	4	4	4	4	4	4	4	4	4	4	4	4
287	171	1	2	1	2	1	4	4	5	5	5	3	5	5	5	5	2	2	4	4	5	4	4	4	3
288	134	1	2	1	2	4	2	2	5	3	2	3	3	4	4	3	3	3	4	4	5	5	4	4	4
289	276	2	1	1	2	3	3	4	2	4	4	4	3	3	3	4	3	3	3	4	4	4	4	4	4
290	70	2	2	1	1	5	5	5	5	4	5	5	5	5	5	5	5	5	5	5	5	5	5	5	5
291	419	2	1	1	2	4	4	4	4	4	4	4	4	4	3	4	4	4	4	4	4	4	4	3	3
292	120	2	2	1	1	5	5	5	5	5	5	5	5	5	5	5	5	5	5	5	5	5	5	5	5
293	3249	1	2	1	2	5	5	5	5	5	5	5	5	5	5	5	5	4	4	4	5	5	5	5	5
294	91	2	2	1	2	4	4	4	4	5	4	4	4	4	4	4	4	4	4	4	4	4	4	4	4
295	82	2	2	1	2	5	5	5	5	5	5	5	5	5	5	5	4	4	3	5	4	5	3	3	5
296	96	2	2	1	1	3	4	4	3	3	4	4	4	3	3	3	3	4	4	3	3	3	3	3	4
297	99	2	1	1	2	3	4	3	4	4	3	4	4	3	3	3	3	3	4	4	3	3	4	4	4
298	68	2	2	1	2	4	4	4	4	4	4	4	4	4	4	4	4	4	4	4	4	4	4	4	4
299	57	1	2	1	1	1	1	1	5	1	1	5	3	3	3	3	3	3	3	3	3	3	3	3	3
300	53	2	2	1	1	5	5	5	5	5	5	5	5	5	5	5	5	5	5	5	5	5	5	5	5
301	53	1	2	1	1	5	5	5	5	5	5	5	5	5	5	5	5	5	5	5	5	5	5	5	5
302	59	1	2	1	1	4	4	4	4	4	4	4	4	4	4	4	4	4	4	4	4	4	4	4	4
303	91	1	2	1	2	4	4	4	4	4	4	4	4	4	4	4	4	4	4	4	4	4	4	4	4
304	90	1	2	1	2	5	5	5	5	5	5	5	5	5	5	5	4	5	5	5	5	5	5	5	5
305	3779	1	3	1	1	4	4	4	5	5	5	4	4	5	5	5	5	5	5	5	5	5	5	5	5
306	188	2	2	1	2	4	4	4	4	4	4	4	4	4	4	4	3	4	4	4	4	4	5	4	4
307	76	1	1	1	2	4	4	4	4	4	5	5	5	5	5	5	3	3	4	4	4	4	4	4	4
308	32	1	2	1	2	5	5	5	5	5	5	5	5	5	5	5	5	5	5	5	5	5	5	5	5
309	164	2	2	1	2	2	4	4	3	3	4	4	5	3	4	4	4	4	4	4	4	4	4	4	4
310	226	1	2	1	2	3	3	3	3	3	3	3	3	3	3	3	3	3	3	3	3	3	3	3	3
311	127	2	2	1	2	4	4	4	4	4	5	5	5	4	4	2	2	2	4	4	4	4	4	4	4
312	67	2	2	1	1	3	3	3	2	5	5	4	4	5	5	5	3	3	3	3	4	4	4	4	4
313	134	1	2	1	2	5	1	1	4	3	1	1	4	4	5	5	2	2	2	5	4	5	5	5	5
314	74	1	2	1	2	3	3	2	4	3	4	3	3	4	4	3	3	3	3	3	3	3	3	3	4
315	105	2	1	1	2	4	4	4	4	4	4	4	4	3	4	4	3	4	4	4	4	4	4	4	3
316	71	1	2	1	2	4	4	5	5	4	4	4	4	4	5	4	3	4	4	5	5	5	3	4	4
317	113	1	2	1	2	4	5	5	5	5	5	5	5	5	5	5	5	5	5	5	5	5	5	5	5
318	334	2	2	1	2	2	3	5	4	2	3	5	4	4	4	4	5	5	4	5	4	2	3	4	4
319	71	1	2	1	2	5	5	5	5	5	5	5	5	5	5	5	3	3	4	5	5	5	5	3	3
320	1398	2	2	1	1	4	3	4	4	3	4	3	4	4	4	3	4	4	4	4	4	4	4	4	4
321	57	1	2	1	2	2	4	4	4	4	4	4	4	4	4	4	4	4	4	4	4	2	2	2	2
322	82	2	2	1	2	4	4	4	4	4	4	4	4	4	4	3	3	3	4	4	4	4	4	4	4
323	57	2	1	1	1	5	5	5	5	5	5	5	5	5	4	3	4	3	4	3	5	5	5	5	5
324	109	1	2	1	2	5	4	4	5	4	4	4	4	4	4	4	4	4	4	3	4	4	4	4	4
325	89	2	2	1	1	3	3	3	2	2	3	4	2	2	2	2	1	2	1	1	2	2	4	4	4
326	241	1	2	1	2	4	4	4	4	4	4	4	4	3	4	4	3	2	4	4	3	4	4	4	4
327	59	2	3	4	1	4	4	4	4	4	4	4	4	4	4	4	4	4	4	4	4	4	4	4	4
328	196	1	1	1	2	3	4	3	2	3	3	4	3	4	4	4	4	4	4	4	4	4	4	4	4
329	71	2	2	1	2	4	4	5	4	4	4	4	4	5	5	5	5	5	5	5	5	5	5	5	5
330	65	2	2	1	1	5	5	5	5	5	5	5	5	5	5	5	5	5	5	5	5	5	5	5	5
331	117	2	3	4	1	4	4	3	5	4	3	4	4	4	4	3	2	2	4	4	4	4	4	4	4
332	56	2	2	1	1	4	5	5	5	5	5	5	5	5	5	5	5	5	5	5	5	5	5	5	5
333	37	2	2	1	1	2	2	3	3	3	3	4	4	2	1	1	1	1	1	1	1	1	4	5	5
334	107	1	2	1	2	2	3	3	4	3	4	4	4	4	4	3	4	4	4	4	4	4	5	5	5
335	183	2	2	1	2	3	3	3	3	3	3	4	3	3	3	3	3	3	3	3	3	3	3	3	3
336	73	1	2	1	2	2	2	2	2	2	2	2	2	5	5	5	4	4	4	4	4	4	5	5	5
337	100	2	1	1	2	5	5	5	5	3	5	5	5	3	3	4	2	3	3	3	3	3	2	4	3
338	80	2	1	1	1	4	4	4	4	4	4	4	4	3	3	4	3	3	4	4	3	4	3	3	3
339	47	2	2	1	1	4	5	5	5	5	5	5	5	5	5	5	5	2	2	3	2	5	5	5	5
340	118	2	2	1	2	3	3	3	4	3	3	3	3	3	4	3	3	3	3	3	4	3	3	3	3
341	71	2	1	1	2	3	4	3	4	4	4	5	4	2	2	2	2	2	2	1	2	2	2	2	2
342	59	2	1	1	2	5	5	5	5	5	5	5	5	5	5	5	5	5	3	4	4	4	4	4	4
343	68	2	2	1	1	2	1	1	5	4	1	4	1	3	4	2	1	1	1	1	1	1	1	1	1
344	74	2	2	1	2	3	3	5	5	3	5	3	5	3	3	3	3	3	3	3	3	3	3	3	3
345	79	1	2	1	1	4	4	4	4	4	4	4	4	4	4	3	4	4	4	3	3	3	3	3	3
346	89	2	2	1	2	3	3	5	4	4	5	4	5	3	3	3	3	3	3	3	4	2	3	3	3
347	63	2	2	1	2	5	5	5	5	5	5	5	5	5	5	5	4	5	5	5	5	5	5	5	5
348	85	1	2	1	2	4	4	4	4	4	4	4	4	4	4	4	4	4	4	4	4	4	4	4	4
349	107	1	2	1	2	4	5	5	3	4	5	5	5	4	3	4	2	3	3	3	4	4	4	3	1
350	146	1	2	1	2	4	5	5	3	4	5	5	5	4	3	4	2	3	3	3	4	4	4	3	1
351	104	2	2	1	1	4	4	4	4	4	4	4	4	4	3	3	3	3	4	3	4	4	4	3	3
352	108	2	2	1	2	5	4	4	4	3	3	4	5	4	3	3	2	5	5	3	3	4	3	3	3
353	42	2	1	1	2	5	5	5	5	5	5	5	5	5	5	5	5	5	5	5	5	5	5	5	5
354	71	1	2	1	1	5	5	5	4	4	4	4	4	4	4	4	4	4	4	4	4	4	4	4	4
355	41	2	1	1	1	3	3	3	3	3	3	3	3	5	5	5	5	5	5	5	5	5	5	5	4
356	71	2	2	1	2	4	4	4	4	4	4	4	4	4	4	4	4	4	4	4	4	4	4	4	4
357	140	2	2	1	2	2	4	4	4	3	4	4	4	3	3	3	3	3	3	2	3	3	2	2	1
358	301	1	2	1	1	4	3	4	3	3	5	5	5	1	1	1	1	1	1	1	1	1	1	3	4
359	72	2	3	3	1	4	4	5	5	5	5	5	5	5	4	5	5	5	3	5	5	5	5	5	5
360	113	2	2	1	1	4	4	4	4	4	4	4	4	4	4	4	2	2	4	5	4	4	4	4	4
361	62	2	2	1	1	3	4	4	4	4	4	4	4	4	4	4	4	4	4	4	4	4	4	4	4
362	100	2	2	1	1	3	3	3	4	3	3	3	3	3	3	3	3	3	3	3	3	3	3	3	3
363	59	1	2	1	2	4	4	4	4	4	4	4	4	4	4	4	4	4	4	4	4	4	4	4	4
364	214	2	2	2	1	5	4	3	4	3	2	4	4	3	3	2	2	3	3	2	2	4	5	5	5
365	65	2	2	3	1	4	4	5	5	5	5	5	5	4	4	4	4	4	5	5	4	5	4	5	4
366	64	2	3	3	1	3	3	4	5	3	4	4	4	5	5	5	5	5	4	5	5	5	5	4	4
367	85	2	3	3	1	4	4	4	4	3	4	4	4	4	4	4	4	4	4	4	4	4	4	4	4
368	44	2	2	3	1	4	4	4	4	4	4	4	4	4	4	4	4	4	4	4	4	4	4	4	4
